# Supplementary material for: Two New Cases of Hypertrophic Cardiomyopathy and Skeletal Muscle Features Associated with ALPK3 Homozygous and Compound Heterozygous Variants
Source: Genes (Basel). 2020 Oct 15;11(10):1201. doi: 10.3390/genes11101201 (PMC7602582; doi:10.3390/genes11101201)
Supplement: Supplementary file 1 [file genes-11-01201-s001.zip]

Archive with 15 entries (11 files):
- genes-964740- supplementary/
- genes-964740- supplementary/ALPK3_genes-proofread/
- genes-964740- supplementary/ALPK3_genes-proofread/Figure 1.pdf
- genes-964740- supplementary/ALPK3_genes-proofread/Figure 2.pdf
- genes-964740- supplementary/ALPK3_genes-proofread/Figure 3.pdf
- genes-964740- supplementary/ALPK3_genes-proofread/Supplementary Tables_genes.docx
- genes-964740- supplementary/ALPK3_genes-proofread/Supplementary_figure.docx
- genes-964740- supplementary/__MACOSX/
- genes-964740- supplementary/__MACOSX/ALPK3_genes-proofread/
- genes-964740- supplementary/__MACOSX/ALPK3_genes-proofread/._Figure 1.pdf
- genes-964740- supplementary/__MACOSX/ALPK3_genes-proofread/._Figure 2.pdf
- genes-964740- supplementary/__MACOSX/ALPK3_genes-proofread/._Figure 3.pdf
- genes-964740- supplementary/__MACOSX/ALPK3_genes-proofread/._genes-964740-for proofreading_Oct14.docx
- genes-964740- supplementary/__MACOSX/ALPK3_genes-proofread/._Supplementary Tables_genes.docx
- genes-964740- supplementary/__MACOSX/ALPK3_genes-proofread/._Supplementary_figure.docx
